# Supplementary material for: A stroma‐related lncRNA panel for predicting recurrence and adjuvant chemotherapy benefit in patients with early‐stage colon cancer
Source: J Cell Mol Med. 2020 Jan 27;24(5):3229–41. doi: 10.1111/jcmm.14999 (PMC7077592; doi:10.1111/jcmm.14999)
Supplement: Supplementary file 5 [file JCMM-24-3229-s005.xls]

## Sheet: rfs.bts.filter
Supplemental Table S2 robust prognostic lncRNAs
ID	LncRNAs	Times for significance
1	NR2F-.AS1	1000
2	MAGI2-AS3	991
3	ZNF667-AS1	987
4	MIR100HG	985
5	PRKCQ-AS1	968
6	SREBF2-AS1	964
7	AC145207.5	952
8	LINC01614	950
9	AL049830.3	929
10	LINC00852	928
11	LINC01104	925
12	CCDC144NL-AS1	922
13	AL049838.1	920
14	PRRT3-AS1	915
15	AC110597.3	914
16	AC099850.1	913
17	AC005523.2	912
18	AC015813.1	909
19	AC145207.7	903
20	AL356417.2	903
21	LINC00702	903
22	AC125257.1	894
23	AC080038.1	892
24	LIMD1.AS1	887
25	AC009093.1	879
26	AC091170.1	872
27	CYTOR	865
28	AL139393.2	859
29	HMMR-AS1	852
30	MIR4435-2HG	841
31	LINC01503	840
32	TMCC1-AS1	835
33	AC100861.1	830
34	AC091053.1	828
35	PPP1R26-AS1	826
36	LINC00557	825
37	AL691426.1	824
38	LINC01362	822
39	AL353796.1	820
40	AC010503.4	819
41	LINC01566	819
42	AL391832.2	810
43	STX17-AS1	808
44	AC124798.1	799
45	AC091564.4	798
46	HELLPAR	798
47	AL049840.3	793
48	MIR31HG	786
49	AC005224.1	784
50	AC097468.3	782
51	AC048341.2	778
52	AC021683.3	774
53	AC026124.1	767
54	ITGB1-DT	767
55	AL133215.2	765
56	AC007405.1	761
57	AC011476.2	761
58	AC097461.1	761
59	FGF14-AS2	754
60	AC004690.2	750
61	PCAT1	750
62	AC007744.1	741
63	MIR3142HG	741
64	AC024267.6	737
65	PP12613	736
66	DNM3OS	730
67	TPM1-AS	728
68	AC027031.2	727
69	AL139260.2	727
70	AC092634.3	725
71	LINC00880	723
72	LINC02381	721
73	ADD3-AS1	720
74	POLH-AS1	718
75	MIR22HG	717
76	AC078860.1	715
77	CARMN	714
78	AC104365.1	712
79	MEG3	708
80	AL513365.2	704
81	C3orf35	702
82	LINC00824	702
