# Supplementary material for: A stroma‐related lncRNA panel for predicting recurrence and adjuvant chemotherapy benefit in patients with early‐stage colon cancer
Source: J Cell Mol Med. 2020 Jan 27;24(5):3229–41. doi: 10.1111/jcmm.14999 (PMC7077592; doi:10.1111/jcmm.14999)
Supplement: Supplementary file 7 [file JCMM-24-3229-s007.xls]

## Sheet: Sheet1
Supplemental Table S4 LncRNAs of SLS model
ID	LncRNAs	Cutoff	Coef
1	ITGB1-DT	-0.316954	0.603735
2	POLH-AS1	0.227755	0.590571
3	AC007744.1	0.0527082	0.447115
4	FGF14-AS2	-0.515097	0.444861
5	CYTOR	-0.478327	0.524235
6	AL049838.1	-0.404431	0.314758
7	AC027031.2	0.280062	0.316518
8	MIR31HG	-0.260856	-0.041715
9	AC048341.2	-0.00409653	0.241743
10	MIR4435-2HG	0.373729	0.289696
11	AC026124.1	-0.287242	0.380549
12	AC091170.1	0.434055	0.644132
13	STX17-AS1	0.246704	0.005365
14	LIMD1-AS1	0.503289	-0.307004
15	AC005224.1	-0.510393	0.019866
16	TMCC1-AS1	-0.00628808	-0.26281
17	AC097461.1	0.206056	-0.028561
18	AC011476.2	0.385765	-0.29446
19	TPM1-AS	0.0933499	-0.24583
20	MIR100HG	-0.387705	-0.341253
21	SREBF2-AS1	-0.211296	-0.011033
22	LINC00880	-0.431663	-0.181956
23	PP12613	0.00810052	-0.169886
24	ZNF667-AS1	0.130941	-0.519267
25	MEG3	0.0503823	-0.397977
26	LINC00557	0.126198	0.006707
27	HMMR-AS1	0.384564	-0.443344
28	PPP1R26-AS1	-0.369709	-0.068979
29	AC145207.7	-0.338309	-0.221998
30	AC007405.1	0.21067	-0.42647
31	AL049830.3	0.221793	-0.146866
32	AC092634.3	0.301932	-0.284236
33	AL049840.3	-0.0580297	-0.377825
34	C3orf35	-0.324933	-0.042139
35	AC005523.2	0.478712	-0.130925
36	PRKCQ-AS1	0.182955	-0.071846
37	AC010503.4	-0.0743047	-0.312118
38	AL691426.1	0.437591	-0.347457
39	LINC01104	0.0497933	-0.29237
40	LINC01362	-0.49175	-0.273302
41	AC021683.3	-0.00726759	-0.348808
42	AL391832.2	0.380811	-0.380019
43	AL353796.1	0.0659819	-0.308543
44	AC078860.1	-0.560645	-0.288428
45	AC100861.1	0.342769	-0.483553
46	AC125257.1	0.0240557	-0.317491
47	HELLPAR	0.289962	-0.697471
48	LINC00852	0.279174	-0.39194
49	AC015813.1	0.27291	-0.670794
50	AC099850.1	-0.268983	-0.533383
51	MIR3142HG	0.0644323	-0.461271
52	AL513365.2	0.420524	-0.339647
